# Supplementary material for: StTCTP Positively Regulates StSN2 to Enhance Drought Stress Tolerance in Potato by Scavenging Reactive Oxygen Species
Source: Int J Mol Sci. 2025 Mar 20;26(6):2796. doi: 10.3390/ijms26062796 (PMC11943270; doi:10.3390/ijms26062796)
Supplement: Supplementary file 1 [file ijms-26-02796-s001.zip]

Archive with 8 entries (8 files):
- Supplementary Figure S1.pdf
- Supplementary Figure S2.pdf
- Supplementary Figure S3.pdf
- Supplementary Figure S4.pdf
- Supplementary Figure S5.pdf
- Supplementary File S1.pdf
- Supplementary Table S1.pdf
- Supplementary Table S2.pdf
